# Supplementary material for: Spheroid Model of Mammary Tumor Cells: Epithelial–Mesenchymal Transition and Doxorubicin Response
Source: Biology (Basel). 2024 Jun 21;13(7):463. doi: 10.3390/biology13070463 (PMC11273983; doi:10.3390/biology13070463)
Supplement: Supplementary file 1 [file biology-13-00463-s001.zip]

Archive with 1 entries (1 files):
- biology-2983348-supplementary.pdf
